# Supplementary material for: Acceptability and Preliminary Efficacy of a Web- and Telephone-Based Personalised Exercise Intervention for Individuals with Metastatic Prostate Cancer: The ExerciseGuide Pilot Randomised Controlled Trial
Source: Cancers (Basel). 2021 Nov 25;13(23):5925. doi: 10.3390/cancers13235925 (PMC8656540; doi:10.3390/cancers13235925)
Supplement: Supplementary file 1 [file cancers-13-05925-s001.zip]

Archive with 1 entries (1 files):
- cancers-1463862-supplementary.pdf
